# Supplementary material for: Interactive Effects of Indigestible Carbohydrates, Protein Type, and Protein Level on Biomarkers of Large Intestine Health in Rats
Source: PLoS One. 2015 Nov 4;10(11):e0142176. doi: 10.1371/journal.pone.0142176 (PMC4633030; doi:10.1371/journal.pone.0142176)
Supplement: S1 Dataset — (XLSX) [file pone.0142176.s001.xlsx]

## Sheet: Table 2
			cecal tissue %	cecal digesta %	pH
casein	14	starch	0.484327	0.689043	6.328
casein	14	starch	0.308302	1.25225	6
casein	14	starch	0.309298	0.815397	6.18
casein	14	starch	0.220011	0.432064	7.13
casein	14	starch	0.279811	1.03011	6.21
casein	14	starch	0.250495	0.769035	6.12
casein	14	cellulose	0.194166	0.849299	7.56
casein	14	cellulose	0.235023	0.580103	7.58
casein	14	cellulose	0.187027	0.790811	7.6
casein	14	cellulose	0.217628	0.930807	7.72
casein	14	cellulose	0.366884	0.42444	7.54
casein	14	cellulose	0.176887	0.568101	7.36
casein	14	pectin	0.40131	1.22823	6.874
casein	14	pectin	0.377551	0.899338	6.53
casein	14	pectin	0.308322	0.931514	7.14
casein	14	pectin	0.285039	0.981368	7.14
casein	14	pectin	0.321039	0.734004	6.64
casein	14	pectin	0.338021	0.87642	6.92
casein	20	starch	0.257567	1.24331	6.53
casein	20	starch	0.214418	0.681806	6.57
casein	20	starch	0.271405	1.02266	6.48
casein	20	starch	0.243213	0.777839	6.65
casein	20	starch	0.269676	1.00395	6.56
casein	20	starch	0.25	1.01366	6.39
casein	20	cellulose	0.222	0.545714	7.396
casein	20	cellulose	0.216957	0.876392	7.51
casein	20	cellulose	0.214306	0.668163	7.3
casein	20	cellulose	0.248231	0.847578	7.48
casein	20	cellulose	0.222604	0.724464	7.29
casein	20	cellulose	0.225941	0.591911	7.4
casein	20	pectin	0.376689	1.20101	6.312
casein	20	pectin	0.332685	1.54041	6.26
casein	20	pectin	0.36938	0.898325	6.37
casein	20	pectin	0.371374	1.68474	6.1
casein	20	pectin	0.317654	1.2078	6.6
casein	20	pectin	0.272211	1.26802	6.23
potato protein	14	starch	0.227315	0.746232	6.528
potato protein	14	starch	0.360405	0.993871	5.89
potato protein	14	starch	0.362778	0.879196	7.67
potato protein	14	starch	0.29927	0.592364	6.36
potato protein	14	starch	0.311976	0.784132	6.52
potato protein	14	starch	0.27133	1.21616	6.2
potato protein	14	cellulose	0.279302	0.939394	6.92
potato protein	14	cellulose	0.275755	0.922382	6.84
potato protein	14	cellulose	0.396605	1.03507	7.39
potato protein	14	cellulose	0.222255	0.437445	7.28
potato protein	14	cellulose	0.322343	0.707683	7.03
potato protein	14	cellulose	0.341606	1.10365	6.82
potato protein	14	pectin	0.338325	1.12561	6.416
potato protein	14	pectin	0.345275	1.23131	6.34
potato protein	14	pectin	0.425291	1.47868	6.58
potato protein	14	pectin	0.316874	0.854966	6.44
potato protein	14	pectin	0.311815	1.46136	6.78
potato protein	14	pectin	0.31814	1.25451	5.94
potato protein	20	starch	0.296591	1.53295	7.81
potato protein	20	starch	0.35496	0.788062	7.07
potato protein	20	starch	0.399834	1.63402	6.58
potato protein	20	starch	0.313288	0.927258	6.84
potato protein	20	starch	0.350074	1.49513	6.16
potato protein	20	starch	0.3197	1.11708	6.7
potato protein	20	cellulose	0.322866	1.01369	6.73
potato protein	20	cellulose	0.314868	1.40998	6.9
potato protein	20	cellulose	0.261467	1.08852	7.12
potato protein	20	cellulose	0.284311	1.3382	6.98
potato protein	20	cellulose	0.329323	1.59338	6.77
potato protein	20	cellulose	0.35939	1.10184	7.4
potato protein	20	pectin	0.312	1.36303	6.38
potato protein	20	pectin	0.424564	1.23504	6.44
potato protein	20	pectin	0.321653	0.734191	6.61
potato protein	20	pectin	0.295567	1.05634	6.8
potato protein	20	pectin	0.268521	1.00596	6.96
potato protein	20	pectin	0.330362	1.31402	6.69

## Sheet: Table 3
	Concentration		acetic	propionic	isobutyric	butyric	isovaleric	valeric	sum
casein	14	starch	31.7219	14.8755	1.36102	11.1068	0.70513	0.323183	60.0935
casein	14	starch	38.9413	26.6159	0.742888	14.1295	0.457916	1.1792	82.0667
casein	14	starch	24.8474	10.9357	1.19947	4.62748	0.89534	0.745134	43.2505
casein	14	starch	30.5303	13.5698	1.99523	4.36567	1.36677	1.2505	53.0783
casein	14	starch	41.6281	13.3257	0.753517	5.95995	0.424723	0.552363	62.6443
casein	14	starch	45.2822	19.2888	1.27773	6.00102	1.07501	0.931348	73.8561
casein	14	cellulose	34.1046	16.2345	0.663956	15.5136	0.265768	0.351568	67.1339
casein	14	cellulose	40.1995	32.4878	0.910244	7.75833	0.540409	0.555194	82.4515
casein	14	cellulose	15.5437	6.05885	0.719502	2.02428	0.411613	0.490832	25.2487
casein	14	cellulose	25.1893	11.4414	1.12778	2.52312	0.779151	0.756003	41.8168
casein	14	cellulose	73.4089	33.2433	1.62566	7.76841	1.3396	1.48285	118.869
casein	14	cellulose	82.8813	28.284	1.4107	5.30059	0.84504	1.30568	120.027
casein	14	pectin	16.6964	7.62044	0.500608	2.71009	0.232422	0.330543	28.0905
casein	14	pectin	48.5423	22.6047	0.715169	10.1082	0.238307	0.284467	82.4932
casein	14	pectin	28.8177	12.9014	1.70147	5.54043	1.54285	1.28451	51.7884
casein	14	pectin	39.0809	15.9904	1.32861	6.95502	0.985388	0.87055	65.2109
casein	14	pectin	57.3822	20.4589	1.40216	8.18871	1.09847	0.927028	89.4575
casein	14	pectin	47.717	21.5902	1.46477	8.1058	1.36219	1.00191	81.2419
casein	20	starch	26.4657	9.48082	0.897199	4.02854	0.743558	0.633595	42.2495
casein	20	starch	49.6821	17.2637	2.10805	4.1339	1.41495	1.09162	75.6943
casein	20	starch	73.8	25.3343	1.40725	21.7371	0.745567	0.712496	123.737
casein	20	starch	19.8422	6.7601	0.733824	4.35564	0.194618	0.102443	31.9889
casein	20	starch	28.6254	10.5125	1.05879	3.76609	0.585998	0.611273	45.16
casein	20	starch	20.9292	9.08823	1.24086	3.63084	0.776013	0.691018	36.3561
casein	20	cellulose	43.3275	17.0322	1.24824	5.25398	1.01262	0.893	68.7675
casein	20	cellulose	29.8464	14.9641	0.6697	3.06362	0.283387	0.319091	49.1463
casein	20	cellulose	57.7792	25.6925	0.980063	6.92172	0.425098	1.37347	93.1721
casein	20	cellulose	26.868	14.8621	0.78225	14.979	0.376875	0.414244	58.2824
casein	20	cellulose	21.9558	9.52134	0.955283	2.72962	0.549106	0.468549	36.1797
casein	20	cellulose	22.431	9.46188	1.21647	5.34014	0.705602	0.853571	40.0086
casein	20	pectin	27.5215	5.55247	0.46859	1.99922	0.188233	0.151479	35.8815
casein	20	pectin	59.3609	17.4063	0.771456	3.44857	0.556356	0.600696	82.1442
casein	20	pectin	7.17444	2.4714	0.655118	0.520062	0.182946	0.0827075	11.0867
casein	20	pectin	14.9359	6.25644	0.404079	6.12189	0.458631	0.172182	28.3491
casein	20	pectin	26.7501	10.1155	0.965361	5.15853	0.765914	0.621929	44.3774
casein	20	pectin	15.95	6.45058	0.715729	2.19623	0.417659	0.411026	26.1412
potato protein	14	starch	80.2638	21.5158	1.2795	7.19683	0.533	0.752521	111.541
potato protein	14	starch	50.5653	15.43	0.875705	5.21396	0.774297	0.758439	73.6177
potato protein	14	starch	150.281	61.2591	3.84071	17.3467	3.04588	2.90845	238.682
potato protein	14	starch	28.871	8.79235	1.2079	3.08033	0.78203	0.544812	43.2784
potato protein	14	starch	69.2889	30.9493	1.87423	7.21194	1.68498	1.69114	112.7
potato protein	14	starch	40.4249	12.9256	1.18871	3.64042	1.10794	0.715854	60.0034
potato protein	14	cellulose	44.4103	16.3941	1.53309	7.01028	1.51758	1.23715	72.1025
potato protein	14	cellulose	34.9255	11.4165	1.48827	6.12361	1.20572	0.751565	55.9112
potato protein	14	cellulose	48.558	14.8407	0.877479	4.74825	0.455116	0.549889	70.0294
potato protein	14	cellulose	55.1388	16.0376	1.43108	5.18812	1.00668	0.796308	79.5986
potato protein	14	cellulose	74.8532	28.6381	0.882974	11.7907	0.446965	0.502798	117.115
potato protein	14	cellulose	25.6218	14.106	0.540992	7.46384	0.105477	0.249308	48.0874
potato protein	14	pectin	26.9349	14.4144	0.582614	7.90154	0.15699	0.262601	50.253
potato protein	14	pectin	11.3949	4.3374	0.605515	1.95203	0.225392	0.192638	18.7079
potato protein	14	pectin	22.9854	10.5006	0.678284	2.12297	0.260296	0.262047	36.8096
potato protein	14	pectin	43.5909	15.5821	0.886845	4.68541	0.674225	0.684216	66.1036
potato protein	14	pectin	28.822	15.203	0.71601	7.92323	0.375044	0.59517	53.6345
potato protein	14	pectin	28.9045	20.5907	0.550143	1.28984	0.136351	0.167514	51.6391
potato protein	20	starch	16.7233	7.70194	0.877708	2.05621	0.528548	0.429935	28.3177
potato protein	20	starch	40.6074	17.9672	2.06726	3.701	1.27202	0.777125	66.392
potato protein	20	starch	33.6808	11.5493	0.597493	3.5467	0.203073	0.412984	49.9904
potato protein	20	starch	34.5916	11.5628	0.635138	3.27737	0.289565	0.235209	50.5917
potato protein	20	starch	28.1419	11.9815	0.606337	10.7587	0.345484	0.425996	52.2599
potato protein	20	starch	38.9135	16.5561	0.836217	10.2514	0.468544	0.869221	67.895
potato protein	20	cellulose	25.9239	9.81853	1.24557	3.11257	0.548426	0.269791	40.9188
potato protein	20	cellulose	28.6426	12.6626	1.22621	7.98617	1.17083	0.905105	52.5935
potato protein	20	cellulose	38.7707	16.4341	1.36127	6.62464	1.38185	1.09528	65.6679
potato protein	20	cellulose	54.7344	17.4052	0.912134	6.1739	0.592835	0.622443	80.4409
potato protein	20	cellulose	58.6736	14.599	0.895355	9.62934	1.08098	0.696103	85.5744
potato protein	20	cellulose	51.1671	14.7589	1.2388	3.64572	1.02231	2.35681	74.1896
potato protein	20	pectin	33.2139	12.59	1.16871	3.64168	1.05443	0.718821	52.3876
potato protein	20	pectin	41.0377	11.7477	1.13282	5.14618	0.737422	0.714158	60.516
potato protein	20	pectin	26.3887	10.7839	1.41325	3.25398	1.09843	0.0655696	43.0037
potato protein	20	pectin	41.4947	10.9633	1.10654	4.20691	0.760373	0.613533	59.1454
potato protein	20	pectin	50.138	15.9009	1.67797	6.32926	1.90635	1.49785	77.4503
potato protein	20	pectin	26.8609	12.5007	1.10851	4.20575	1.26891	0.826168	46.771

## Sheet: Table 4
	Pool		acetic	propionic	isobutyric	butyric	isovaleric	valeric	sum
casein	14	starch	78.7971	36.9507	3.38077	27.5892	1.75154	0.802786	149.272
casein	14	starch	184.426	126.053	3.51832	66.9174	2.16869	5.58469	388.668
casein	14	starch	74.741	32.8945	3.608	13.9195	2.69318	2.24136	130.097
casein	14	starch	46.406	20.6261	3.03275	6.63582	2.0775	1.90076	80.679
casein	14	starch	145.282	46.5066	2.62977	20.8002	1.48228	1.92775	218.629
casein	14	starch	123.032	52.4076	3.4716	16.3048	2.92081	2.53047	200.667
casein	14	cellulose	101.291	48.2163	1.97195	46.0753	0.789331	1.04416	199.388
casein	14	cellulose	86.0269	69.5239	1.94792	16.6028	1.15648	1.18812	176.446
casein	14	cellulose	45.4808	17.7282	2.10526	5.92303	1.20438	1.43618	73.8778
casein	14	cellulose	81.6638	37.0931	3.65625	8.17996	2.52601	2.45096	135.57
casein	14	cellulose	109.893	49.7652	2.43361	11.6293	2.00537	2.21983	177.946
casein	14	cellulose	159.712	54.5032	2.71842	10.2142	1.62839	2.51605	231.293
casein	14	pectin	75.117	34.2843	2.25224	12.1927	1.04567	1.48711	126.379
casein	14	pectin	158.296	73.7141	2.33216	32.963	0.77712	0.927647	269.01
casein	14	pectin	98.3836	44.0455	5.80882	18.915	5.26728	4.38532	176.806
casein	14	pectin	137.917	56.4303	4.68865	24.5443	3.47743	3.07217	230.129
casein	14	pectin	150.743	53.7456	3.68347	21.5118	2.88567	2.4353	235.005
casein	14	pectin	154.651	69.974	4.74731	26.2709	4.41485	3.2472	263.305
casein	20	starch	113.062	40.5021	3.83284	17.2099	3.17648	2.70672	180.49
casein	20	starch	128.279	44.5748	5.44298	10.6737	3.65339	2.81857	195.443
casein	20	starch	269.739	92.597	5.1435	79.4491	2.72505	2.60417	452.258
casein	20	starch	55.717	18.9824	2.06058	12.2306	0.546489	0.287659	89.8248
casein	20	starch	101.878	37.4138	3.76824	13.4035	2.08557	2.17552	160.724
casein	20	starch	77.6473	33.7173	4.60361	13.4704	2.87901	2.56368	134.881
casein	20	cellulose	82.7555	32.5314	2.38414	10.0351	1.9341	1.70563	131.346
casein	20	cellulose	91.6285	45.9398	2.05598	9.4053	0.869998	0.979609	150.879
casein	20	cellulose	137.63	61.1994	2.33451	16.4875	1.01258	3.27161	221.936
casein	20	cellulose	83.6668	46.2805	2.43593	46.6445	1.17359	1.28996	181.491
casein	20	cellulose	55.5921	24.108	2.41878	6.91139	1.39034	1.18637	91.607
casein	20	cellulose	47.5985	20.0781	2.58134	11.3318	1.49729	1.81128	84.8983
casein	20	pectin	117.407	23.6868	1.99901	8.52868	0.803001	0.64621	153.07
casein	20	pectin	329.275	96.5528	4.27927	19.1292	3.08611	3.33206	455.654
casein	20	pectin	21.9323	7.55506	2.0027	1.58983	0.559267	0.252837	33.892
casein	20	pectin	92.8265	38.8838	2.51135	38.0476	2.85039	1.07011	176.19
casein	20	pectin	116.764	44.1543	4.2138	22.517	3.34322	2.71472	193.707
casein	20	pectin	67.6119	27.344	3.03397	9.30982	1.77046	1.74234	110.813
potato protein	14	starch	194.72	52.1972	3.10408	17.4595	1.29306	1.82562	270.599
potato protein	14	starch	163.983	50.0395	2.83991	16.9089	2.51104	2.45962	238.742
potato protein	14	starch	104.596	42.6364	2.67314	12.0733	2.11993	2.02428	166.123
potato protein	14	starch	60.9178	18.5519	2.54867	6.49949	1.65008	1.14955	91.3175
potato protein	14	starch	181.468	81.0562	4.90861	18.8881	4.41297	4.4291	295.163
potato protein	14	starch	163.074	52.1419	4.79525	14.6855	4.46941	2.88776	242.054
potato protein	14	cellulose	145.932	53.8711	5.03773	23.0358	4.98675	4.06527	236.929
potato protein	14	cellulose	114.137	37.3091	4.86366	20.012	3.9403	2.45611	182.718
potato protein	14	cellulose	180.587	55.1927	3.26334	17.6587	1.69257	2.04504	260.439
potato protein	14	cellulose	81.9363	23.8319	2.12658	7.70955	1.49593	1.18331	118.284
potato protein	14	cellulose	179.947	68.8461	2.12267	28.3449	1.0745	1.20873	281.544
potato protein	14	cellulose	96.8505	53.3207	2.04495	28.2133	0.398702	0.942382	181.77
potato protein	14	pectin	99.2012	53.0881	2.14577	29.1014	0.578195	0.967158	185.082
potato protein	14	pectin	49.7387	18.9327	2.64307	8.5206	0.983837	0.840865	81.6598
potato protein	14	pectin	113.962	52.0618	3.36293	10.5257	1.29055	1.29923	182.502
potato protein	14	pectin	132.08	47.2136	2.68714	14.1968	2.0429	2.07317	200.294
potato protein	14	pectin	142.237	75.027	3.53351	39.1011	1.85084	2.93716	264.686
potato protein	14	pectin	118.537	84.4425	2.25614	5.28965	0.559175	0.686975	211.772
potato protein	20	starch	90.2391	41.5597	4.73611	11.0953	2.85204	2.31993	152.802
potato protein	20	starch	110.98	49.1044	5.64982	10.1148	3.47643	2.12388	181.449
potato protein	20	starch	198.346	68.014	3.51864	20.8865	1.1959	2.43206	294.394
potato protein	20	starch	122.143	40.8282	2.24267	11.5724	1.02245	0.830524	178.639
potato protein	20	starch	142.426	60.6384	3.06867	54.4496	1.74849	2.15597	264.487
potato protein	20	starch	139.233	59.2376	2.99198	36.6796	1.67645	3.11007	242.928
potato protein	20	cellulose	97.9146	37.0846	4.70453	11.7562	2.0714	1.019	154.55
potato protein	20	cellulose	154.556	68.3273	6.61662	43.0934	6.3178	4.88394	283.795
potato protein	20	cellulose	144.46	61.2336	5.07208	24.6834	5.14879	4.08101	244.679
potato protein	20	cellulose	246.031	78.2364	4.10004	27.7517	2.66479	2.79788	361.582
potato protein	20	cellulose	310.853	77.3456	4.74359	51.0163	5.72704	3.68795	453.373
potato protein	20	cellulose	181.029	52.2169	4.38288	12.8985	3.61693	8.3384	262.483
potato protein	20	pectin	164.11	62.2072	5.77459	17.9935	5.20992	3.55169	258.847
potato protein	20	pectin	162.591	46.5443	4.48825	20.3892	2.92167	2.82949	239.764
potato protein	20	pectin	70.7744	28.9223	3.79033	8.72719	2.946	0.175858	115.336
potato protein	20	pectin	142.368	37.6151	3.79654	14.4339	2.60884	2.10503	202.928
potato protein	20	pectin	177.689	56.3528	5.94671	22.4309	6.75611	5.30839	274.484
potato protein	20	pectin	118.806	55.2908	4.90295	18.602	5.61239	3.65414	206.868

## Sheet: Table 5
			concentration		pool		β-glucuronidase
			phenol	p-crezol	phenol	p-crezol	concentration	pool
casein	starch	14	0.870298	bd	2.16182	bd	100.4	249.393
casein	starch	14	0.269835	bd	1.27794	bd	84.1199	398.392
casein	starch	14	bd	0.432462	bd	1.30085	67.7562	203.811
casein	starch	14	bd	1.80722	bd	2.74698	97.7725	148.614
casein	starch	14	0.101289	0.316192	0.353499	1.10351	44.9573	156.901
casein	starch	14	0.087077	0.213269	0.236588	0.579451	36.9065	100.275
casein	cellulose	14	0.276471	1.05462	0.821119	3.13222	87.3462	259.418
casein	cellulose	14	0.166933	0.563054	0.357236	1.20494	33.8173	72.3691
casein	cellulose	14	bd	0.577901	bd	1.69094	105.209	307.841
casein	cellulose	14	0.103854	0.400877	0.336695	1.29964	84.3998	273.624
casein	cellulose	14	0.104713	0.242356	0.156755	0.362807	57.4879	86.0594
casein	cellulose	14	0.541061	bd	1.04263	bd	106.369	204.974
casein	pectin	14	0.127891	0.311171	0.575383	1.39996	70.4882	317.126
casein	pectin	14	0.143971	0.813701	0.469489	2.65348	77.062	251.299
casein	pectin	14	0.0823179	0.37932	0.281033	1.295	163.685	558.82
casein	pectin	14	0.0830615	0.309573	0.293124	1.09248	137.372	484.786
casein	pectin	14	0.287907	0.993646	0.75633	2.61031	165.841	435.664
casein	pectin	14	0.0897587	0.26654	0.290908	0.863855	126.986	411.561
casein	starch	20	0.130935	0.333082	0.559354	1.42293	52.6898	225.091
casein	starch	20	bd	0.864487	bd	2.23211	29.0998	75.1356
casein	starch	20	0.117741	bd	0.430344	bd	71.5539	261.529
casein	starch	20	0.22817	0.625592	0.640701	1.75666	39.6436	111.319
casein	starch	20	0.0863279	0.252002	0.307241	0.896875	26.8466	95.547
casein	starch	20	0.0756071	0.219179	0.280502	0.813155	62.3766	231.417
casein	cellulose	20	0.383926	0.952271	0.733299	1.81884	131.222	250.633
casein	cellulose	20	0.0806837	0.200758	0.247699	0.616326	75.0751	230.48
casein	cellulose	20	0.165051	0.484645	0.393151	1.15442	59.9952	142.908
casein	cellulose	20	0.0851035	0.315074	0.265012	0.981141	73.1339	227.739
casein	cellulose	20	bd	0.724781	bd	1.83514	239.104	605.413
casein	cellulose	20	0.344281	0.774993	0.730565	1.64454	102.185	216.836
casein	pectin	20	0.102009	0.387393	0.435171	1.65262	289.486	1234.95
casein	pectin	20	0.0394591	0.172109	0.21888	0.954686	38.4638	213.359
casein	pectin	20	bd	0.503777	bd	1.54005	38.3949	117.373
casein	pectin	20	0.0522231	0.214502	0.324567	1.33313	156.299	971.399
casein	pectin	20	0.114661	0.362774	0.500495	1.58351	97.1274	423.961
casein	pectin	20	0.228983	0.591637	0.970661	2.50795	34.5043	146.264
potato protein	starch	14	0.149033	0.771695	0.361555	1.87213	57.2876	138.98
potato protein	starch	14	0.204907	0.802079	0.664512	2.60114	5.5341	17.9471
potato protein	starch	14	bd	bd	bd	bd	17.1313	49.4478
potato protein	starch	14	0.163384	0.544816	0.34474	1.14956	30.0088	63.3186
potato protein	starch	14	0.127139	0.489551	0.332978	1.28213	30.7116	80.4337
potato protein	starch	14	bd	bd	bd	bd	62.1268	250.619
potato protein	cellulose	14	0.101449	0.877175	0.333361	2.8824	68.8346	226.19
potato protein	cellulose	14	0.165641	0.648041	0.541315	2.1178	230.535	753.387
potato protein	cellulose	14	0.0578621	0.200139	0.215189	0.744317	119.734	445.291
potato protein	cellulose	14	bd	bd	bd	bd	47.1711	70.0962
potato protein	cellulose	14	bd	bd	bd	bd	36.1972	87.018
potato protein	cellulose	14	0.0760795	0.362576	0.287581	1.37054	461.218	1743.4
potato protein	pectin	14	bd	bd	bd	bd	68.9855	254.074
potato protein	pectin	14	0.0803807	0.290686	0.350862	1.26884	8.94542	39.0467
potato protein	pectin	14	bd	0.348413	bd	1.72743	16.9196	83.8874
potato protein	pectin	14	bd	0.41475	bd	1.25669	40.8929	123.906
potato protein	pectin	14	0.0618575	0.538408	0.305267	2.65704	107.049	528.287
potato protein	pectin	14	0.159185	0.693406	0.652818	2.84366	67.5173	276.888
potato protein	starch	20	0.0449968	0.318177	0.242803	1.71688	32.3471	174.545
potato protein	starch	20	0.0912115	0.809001	0.249281	2.211	63.8507	174.504
potato protein	starch	20	0.050588	0.306997	0.297913	1.80791	63.3961	373.34
potato protein	starch	20	0.148019	1.45431	0.522654	5.13516	288.16	1017.49
potato protein	starch	20	0.0547424	0.410725	0.277052	2.07868	63.2641	320.18
potato protein	starch	20	0.25322	1.38878	0.906022	4.96906	0.222148	0.794847
potato protein	cellulose	20	0.12301	0.518445	0.46461	1.95817	10.488	39.6132
potato protein	cellulose	20	0.0701826	0.477594	0.378705	2.57709	114.806	619.494
potato protein	cellulose	20	0.0922781	0.666131	0.343828	2.48201	114.877	428.032
potato protein	cellulose	20	bd	bd	bd	bd	81.6754	367.131
potato protein	cellulose	20	0.0644494	0.221077	0.341453	1.17127	40.4294	214.195
potato protein	cellulose	20	0.0969837	0.283116	0.343128	1.00166	91.1029	322.322
potato protein	pectin	20	0.0448677	0.27714	0.221691	1.36935	38.5606	190.528
potato protein	pectin	20	0.253667	0.908439	1.00503	3.59924	10.9414	43.3498
potato protein	pectin	20	0.160912	0.90878	0.431567	2.43735	57.6125	154.517
potato protein	pectin	20	0.0904628	0.355687	0.310378	1.22036	372.361	1277.57
potato protein	pectin	20	0.126161	1.58471	0.447115	5.6162	405.447	1436.9
potato protein	pectin	20	0.0739574	0.499714	0.327114	2.21023	160.351	709.23
			bd - below detection

## Sheet: Table 6
			cecum		colon
			crypt depth	myenteron thickness	crypt depth	myenteron thickness		dna damage
casein	14	starch	245.215	196.186	372.348	153.776		326
casein	14	starch	231.25	206.891	311.869	121.645		220
casein	14	starch	290.262	319.113	232.332	176.271		368.293
casein	14	starch	251.422	188.659	255.043	206.145		308
casein	14	starch	252.432	242.896	257.167	125.488		268
casein	14	starch	229.794	210.061	222.714	166.223		298
casein	14	cellulose	285.815	241.686	291.176	193.005		389.474
casein	14	cellulose	243.941	225.805	247.179	199.323		345.714
casein	14	cellulose	207.29	137.027	268.192	159.996		256
casein	14	cellulose	244.813	187.762	227.423	213.655		276
casein	14	cellulose	261.813	393.895	247.129	186.959		290
casein	14	cellulose	193.976	221.231	215.691	168.269		290
casein	14	pectin	232.371	245.135	271.465	139.452		267.857
casein	14	pectin	267.899	244.974	256.251	164.958		195.918
casein	14	pectin	240.846	187.865	223.64	160.896		153.571
casein	14	pectin	199.383	191.873	247.635	189.468		162.5
casein	14	pectin	251.417	257.412	258.795	166.351		286
casein	14	pectin	256.06	211.323	250.278	114.677		272
casein	20	starch	196.117	246.981	239.337	156.162		286
casein	20	starch	239.643	165.839	232.367	168.478		178
casein	20	starch	280.846	233.072	230.613	187.142		252.5
casein	20	starch	223.76	201.44	237.875	165.943		194
casein	20	starch	213.159	196.135	311.557	148.687		180
casein	20	starch	257.043	203.342	235.735	124.593		244
casein	20	cellulose	217.872	229.105	228.31	128.588		265.909
casein	20	cellulose	175.553	207.167	242.173	148.149		250
casein	20	cellulose	231.678	209.391	238.195	191.24		144.898
casein	20	cellulose	224.278	170.46	274.504	170.41		246
casein	20	cellulose	223.487	171.725	242.727	231.923		138
casein	20	cellulose	229.441	233.616	250.679	245.072		309.756
casein	20	pectin	236.749	221.954	272.391	99.5533		240.816
casein	20	pectin	235.253	240.198	229.421	145.437		174
casein	20	pectin	221.244	186.408	255.735	120.686		360
casein	20	pectin	192.283	180.25	229.617	174.291		204
casein	20	pectin	210.097	255.694	259.028	97.1657		210
casein	20	pectin	199.463	238.67	203.311	111.428
potato protein	14	starch	243.683	162.094	201.83	143.801		263.158
potato protein	14	starch	262.594	206.397	235.722	129.729		196
potato protein	14	starch	272.327	229.013	210.037	149.731		246.939
potato protein	14	starch	223.91	213.814	293.637	144.347		274
potato protein	14	starch	227.192	241.157	253.524	182.339		285.455
potato protein	14	starch	246.758	224.287	261.993	134.279		210.811
potato protein	14	cellulose	270.389	237.597	278.798	142.742		238
potato protein	14	cellulose	231.308	402.785	290.482	114.229		204
potato protein	14	cellulose	275.566	228.254	250.199	196.8		357.143
potato protein	14	cellulose	223.358	146.357	228.537	170.026		243.478
potato protein	14	cellulose	270.994	282.139	265.47	183.068		298.039
potato protein	14	cellulose	282.605	224.236	243.819	171.312		384.848
potato protein	14	pectin	257.247	210.001	218.949	151.238		285.714
potato protein	14	pectin	246.335	199.759	260.941	126.089		268
potato protein	14	pectin	252.743	254.125	194.199	192.104		226
potato protein	14	pectin	269.692	195.001	279.649	185.205		278
potato protein	14	pectin	240.074	199.577	202.152	135.055		170
potato protein	14	pectin	222.187	223.313	238.413	146.907		254
potato protein	20	starch	253.685	213.837	257.734	164.34		182
potato protein	20	starch	266.311	140.459	190.784	193.052		216
potato protein	20	starch	217.909	127.823	240.693	180.269		182
potato protein	20	starch	292.339	198.373	211.589	190.734		236
potato protein	20	starch	239.474	221.925	231.27	155.694		134
potato protein	20	starch	196.376	163.822	188.867	94.1727		204
potato protein	20	cellulose	281.122	322.474	246.648	191.039		160
potato protein	20	cellulose	243.828	233.784	306.65	182.94		164
potato protein	20	cellulose	199.498	201.962	251.068	158.942		159.184
potato protein	20	cellulose	265.138	311.644	289.75	137.568		166
potato protein	20	cellulose	225.491	227.757	262.323	131.584		242
potato protein	20	cellulose	232.478	186.784	267.043	145.429		154
potato protein	20	pectin	236.77	272.34	208.477	86.2327		158.824
potato protein	20	pectin	271.547	223.221	226.204	163.142		390
potato protein	20	pectin	200.496	212.779	242.257	167.077		246
potato protein	20	pectin	221.254	224.484	190.674	142.943		190
potato protein	20	pectin	237.175	162.919	226.238	163.644		128
potato protein	20	pectin	293.543	310.198	223.974	122.358		158

## Sheet: Figure
			Ammonia
casein	14	starch	109.039
casein	14	starch	33.3269
casein	14	starch	83.3412
casein	14	starch	65.0909
casein	14	starch	94.1031
casein	14	cellulose	19.807
casein	14	cellulose	21.4053
casein	14	cellulose	5.88926
casein	14	cellulose	60.6617
casein	14	pectin	46.0885
casein	14	pectin	59.5333
casein	14	pectin	58.0147
casein	14	pectin	22.5009
casein	14	pectin	37.8188
casein	14	pectin	16.7876
casein	20	starch	39.4272
casein	20	starch	51.575
casein	20	starch	59.074
casein	20	starch	13.3501
casein	20	starch	33.7037
casein	20	starch	67.8333
casein	20	cellulose	6.45995
casein	20	cellulose	5.50579
casein	20	cellulose	19.5971
casein	20	cellulose	13.9443
casein	20	cellulose	9.48675
casein	20	pectin	17.293
casein	20	pectin	147.174
casein	20	pectin	56.6607
casein	20	pectin	68.1381
casein	20	pectin	25.9289
casein	20	pectin	85.7591
potato protein	14	starch	140.083
potato protein	14	starch	39.3731
potato protein	14	starch	35.3333
potato protein	14	starch	110.556
potato protein	14	starch	74.4805
potato protein	14	cellulose	185.443
potato protein	14	cellulose	39.215
potato protein	14	cellulose	13.9065
potato protein	14	cellulose	61.9265
potato protein	14	cellulose	15.3633
potato protein	14	pectin	119.893
potato protein	14	pectin	33.5587
potato protein	14	pectin	188.104
potato protein	14	pectin	33.8119
potato protein	20	starch	75.8035
potato protein	20	starch	94.5131
potato protein	20	starch	84.6125
potato protein	20	starch	67.1293
potato protein	20	starch	134.97
potato protein	20	cellulose	47.4662
potato protein	20	cellulose	37.8473
potato protein	20	cellulose	30.2218
potato protein	20	cellulose	14.5729
potato protein	20	cellulose	26.8387
potato protein	20	cellulose	21.764
potato protein	20	pectin	163.207
potato protein	20	pectin	36.1044
potato protein	20	pectin	63.7918
potato protein	20	pectin	55.9899
potato protein	20	pectin	33.7803
